# Supplementary material for: Energy Expenditure Optimization in the Echolocation of Rhinolophus nippon: Evidence from Heart Rate Stability
Source: Biology (Basel). 2026 Jun 10;15(12):907. doi: 10.3390/biology15120907 (PMC13295630; doi:10.3390/biology15120907)
Supplement: Supplementary file 1 [file biology-15-00907-s001.zip]

Archive with 2 entries (2 files):
- Table S1.The echolocation vocalization data of the experimental individuals.xlsx
- Table S2.RMS amplitudes of doublets, triplets and multiplets in the experimental bats SSGs .xlsx
