# Supplementary material for: Energy Expenditure Optimization in the Echolocation of Rhinolophus nippon: Evidence from Heart Rate Stability
Source: Biology (Basel). 2026 Jun 10;15(12):907. doi: 10.3390/biology15120907 (PMC13295630; doi:10.3390/biology15120907)
Supplement: Supplementary file 1 [file biology-15-00907-s001.zip › Table S1.The echolocation vocalization data of the experimental individuals.xlsx]

## Sheet: Sheet2
Table S1: The echolocation vocalization data of the experimental individuals
BatID	Category	HR (bpm)	Call rate (n/s)	VO2（ml·min-1）	MR（KJ·h-1）
Rf 1	search	817.105	5.36	8.04259	9.64146
Rf 1	search	786.473	5.38	7.42531	8.90146
Rf 1	search	715.82	2.54	6.09923	7.31176
Rf 1	search	726.392	5.68	6.28903	7.53929
Rf 1	search	698.649	1.39	5.79746	6.94999
Rf 1	search	708.885	6.55	5.97639	7.16449
Rf 1	search	790.826	2.23	7.51148	9.00476
Rf 1	search	735.204	3.125	6.44953	7.7317
Rf 1	search	751.785	9.43	6.75728	8.10063
Rf 1	approach	797.872	8.933	7.65203	9.17325
Rf 1	approach	789.058	11.036	7.47642	8.96274
Rf 1	approach	725.338	10.67	6.26998	7.51645
Rf 1	approach	771.704	13.19	7.13687	8.55568
Rf 1	approach	704.391	8.88	5.89748	7.06989
Rf 1	approach	728.244	11.3	6.32258	7.57951
Rf 1	approach	799.148	9.56	7.67761	9.20392
Rf 1	approach	747.291	9.86	6.67313	7.99974
Rf 1	approach	777.605	20	7.2514	8.69298
Rf 2	search	782.065	1.83	4.61271	5.52972
Rf 2	search	628.075	2.63	2.91691	3.49679
Rf 2	search	725.251	3.25	3.94003	4.72331
Rf 2	approach	787.919	5.8	4.68517	5.61658
Rf 2	approach	683.761	7.21	3.4836	4.17614
Rf 2	approach	683.761	10.18	3.4836	4.17614
Rf 3	search	749.719	1.85	4.10849	4.92526
Rf 3	search	750.281	2.43	4.11493	4.93298
Rf 3	search	724.2	3.182	3.82163	4.58137
Rf 3	search	671.066	0.82	3.25899	3.90688
Rf 3	search	792.707	1.77	4.61626	5.53397
Rf 3	search	706.298	3.05	3.62684	4.34786
Rf 3	search	753.296	1.29	4.14956	4.97449
Rf 3	search	753.296	5.15	4.14956	4.97449
Rf 3	approach	755.953	12.11	4.18021	5.01124
Rf 3	approach	771.803	13.31	4.36549	5.23335
Rf 3	approach	784.109	16.36	4.51223	5.40926
Rf 3	approach	699.382	13.14	3.55302	4.25936
Rf 3	approach	708.299	8.46	3.64835	4.37365
Rf 3	approach	722.109	13.6	3.7986	4.55376
Rf 3	approach	735.925	12	3.95209	4.73777
Rf 3	approach	730.994	16.2	3.89695	4.67166
Rf 4	search	706.381	4.33	5.89678	7.06906
Rf 4	search	731.44	3.9	6.34245	7.60333
Rf 4	search	724.463	2.39	6.21666	7.45253
Rf 4	search	739.189	4	6.4837	7.77266
Rf 4	search	657.246	4.78	5.07195	6.08026
Rf 4	search	711.659	3.75	5.98925	7.17991
Rf 4	search	715.308	5	6.0536	7.25706
Rf 4	search	689.972	7.23	5.61412	6.73021
Rf 4	search	724.55	6.07	6.21823	7.45441
Rf 4	search	676.361	4.84	5.38514	6.45571
Rf 4	approach	712.082	15.71	5.99668	7.18882
Rf 4	approach	714.967	11.58	6.04757	7.24983
Rf 4	approach	676.666	14.75	5.39022	6.4618
Rf 4	approach	677.736	15.43	5.40805	6.48317
Rf 4	approach	747.198	13.33	6.63139	7.94971
Rf 4	approach	709.052	14.64	5.94349	7.12505
Rf 4	approach	715.478	13	6.05662	7.26067
Rf 4	approach	726.216	22.1	6.24815	7.49029
Rf 4	approach	734.125	17.36	6.3912	7.66177
Rf 4	approach	704.473	11.76	5.86355	7.02923
Rf 5	search	706.797	5.57	4.29666	5.15084
Rf 5	search	708.215	5.2	4.3147	5.17246
Rf 5	search	713.182	3.74	4.37818	5.24856
Rf 5	search	724.463	3.16	4.52417	5.42357
Rf 5	approach	727.449	20	4.56323	5.4704
Rf 5	approach	722.022	15.83	4.49236	5.38545
Rf 5	approach	733.676	13.88	4.64525	5.56872
Rf 5	approach	722.804	15.3	4.50255	5.39766
