# Supplementary material for: Energy Expenditure Optimization in the Echolocation of Rhinolophus nippon: Evidence from Heart Rate Stability
Source: Biology (Basel). 2026 Jun 10;15(12):907. doi: 10.3390/biology15120907 (PMC13295630; doi:10.3390/biology15120907)
Supplement: Supplementary file 1 [file biology-15-00907-s001.zip › Table S2.RMS amplitudes of doublets, triplets and multiplets in the experimental bats SSGs .xlsx]

## Sheet: Rf1
Table S2: RMS amplitudes of doublets, triplets and multiplets in the experimental bats SSGs
RMS amplitude （DBFS）：											Duration (ms) ：
ID	Sample	D1	D2	T1	T2	T3	M1	M2	M3	M4	D1	D2	T1	T2	T3	M1	M2	M3	M4
Rf 1	1	-10.74	-9.74	-8.26	-6.48	-6.69	-6.19	-5.54	-6.83	-6.27	40.2	27.9	32.7	22.5	20.4	29.3	20.4	21.1	20.4
Rf 1	2	-4.44	-3.64	-2.87	-3.6	-3.67	-19.8	-22.59	-26.49	-26.26	35.4	25.2	34.8	24.5	36.1	19.1	15.7	16.3	18.4
Rf 1	3	-3.48	-3.43	-9.1	-12.65	-13.34	-22.27	-27.31	-31.58	-27.72	30	25.2	27.9	22.5	22.5	21.8	17.7	17.7	19.1
Rf 1	4	-7.17	-6.21	-13.88	-15.01	-12.09	-15.28	-18.74	-19.24	-13.85	34.8	28.6	26.6	22.5	25.9	18.4	15.7	17.7	23.8
Rf 1	5	-7.88	-8.14	-9.93	-11.74	-10.49	-18.52	-21.05	-16.15	-13.88	38.9	28.6	22.5	18.4	23.2	19.1	16.3	22.5	23.8
Rf 1	6	-7.71	-6.58	-13.18	-17.69	-17.4	-14.03	-18.92	-17.1	-13.65	36.8	28.6	23.2	16.3	17.7	21.1	19.1	22.5	22.5
Rf 1	7	-6.28	-5.64	-16.02	-14.38	-14.65	-12.11	-14.52	-14.83	-17.17	27.9	25.2	24.5	21.8	21.1	20.4	19.7	21.8	20.4
Rf 1	8	-6.99	-5.09	-16.51	-20.22	-17.67	-11.21	-16.44	-15.67	-16.43	37.5	27.9	16.3	12.9	17.7	21.8	17.7	23.8	23.8
Rf 1	9	-6.26	-3.79	-11.85	-10.09	-10.81	-14.62	-17.96	-18.72	-10.73	38.9	30	30.7	23.2	21.1	23.8	22.5	28.6	31.4
Rf 1	10	-4	-5.73	-8.17	-8.86	-10.96	-18.49	-24.42	-17.6	-19.17	35.4	27.3	27.9	19.7	22.5	27.3	22.5	25.2	21.8
Rf 1	11	-8.41	-7.1	-9.26	-11.99	-11.63	-11.85	-15.23	-17.56	-17.65	41.6	30	23.8	19.1	22.5	21.8	16.3	22.5	22.5
Rf 1	12	-5.75	-3.72	-11.76	-16.18	-17.11					32.7	25.2	26.6	19.1	17.7
Rf 1	13	-8.5	-6	-8.13	-9.39	-9.94					36.8	25.9	27.9	21.8	21.8
Rf 1	14	-7.47	-10.86	-8.49	-9.22	-9.51					33.4	26.6	27.3	23.2	21.1
Rf 1	15	-12.73	-15.23	-8.31	-9.41	-7.59					32.7	26.6	26.6	21.1	25.2
Rf 1	16	-10.9	-15.06	-21.54	-24.56	-25.57					34.8	26.6	25.9	21.1	21.1
Rf 1	17	-11.92	-10.64	-20.74	-22.24	-22.59					32.7	25.9	23.2	19.1	19.1
Rf 1	18	-4.78	-4.11	-22.31	-25.91	-15.66					28.6	24.5	23.8	23.8	22.5
Rf 1	19	-5.11	-3.62	-13.48	-11.26	-11.17					31.4	25.9	29.3	24.5	21.8
Rf 1	20	-4.37	-3.23	-9.2	-10.7	-12.04					30	24.5	30	24.5	21.1
Rf 1	21	-3.52	-2.59	-8.53	-10.07	-7.6					31.4	24.5	26.6	22.5	25.2
Rf 1	22	-2.56	-3.65	-13.69	-10.26	-10.8					27.9	25.2	25.2	26.6	26.6
Rf 1	23	-5.63	-6.2	-8.7	-13.01	-8.41					27.3	23.8	26.6	21.1	23.8
Rf 1	24	-9.6	-13.66	-8.54	-10.13	-10.34					30	23.2	27.9	23.2	21.8
Rf 1	25	-7.93	-4.15	-13.25	-14.17	-11.97					35.4	26.6	25.9	21.8	24.5
Rf 1	26	-8.3	-5.94	-12.54	-14.94	-10.47					32.7	20.4	24.5	20.4	22.5
Rf 1	27	-6	-4.72	-10.88	-7.87	-9.84					21.1	25.2	23.8	22.5	19.1
Rf 1	28	-5.55	-6.29	-15.27	-15.1	-14.55					31.4	25.9	26.6	23.8	27.3
Rf 1	29	-15.23	-16.57	-10.28	-13.17	-11.75					21.8	21.8	25.2	19.1	22.5
Rf 1	30	-12.38	-16.92								30.7	25.9
Rf 1	31	-9	-7.22								35.4	25.2
Rf 1	32	-4.83	-4.04								35.4	25.9
Rf 1	33	-2.72	-3.08								28.6	23.8
Rf 1	34	-7.53	-7.17								35.4	27.3
Rf 1	35	-10.45	-9.83								32	25.9
Rf 1	36	-10.58	-13.85								27.3	19.7
Rf 1	37	-8.33	-7.97								29.3	22.5
Rf 1	38	-12.28	-10.22								24.5	22.5
Rf 1	39	-11.55	-11.97								26.6	21.8
Rf 1	40	-14.44	-14.11								25.9	21.8
Rf 1	41	-10.87	-10.29								30	24.5
Rf 1	42	-9.63	-9.87								28.6	21.8
Rf 1	43	-9.83	-10.7								24.5	19.7
Rf 1	44	-10.27	-10.29								25.9	20.4
Rf 1	45	-7.6	-7.66								26.6	23.8
Rf 1	46	-9.02	-8.11								26.6	25.9
Rf 1	47	-6.82	-7.25								29.3	22.5
Rf 1	48	-9.42	-9.99								26.6	21.1
Rf 1	49	-10.47	-10.24								27.3	21.8
Rf 1	50	-10.84	-11.49								25.9	21.8
Rf 1	51	-11.01	-10.72								25.9	23.8
Rf 1	52	-11.85	-15.02								25.9	19.7
Rf 1	53	-10.67	-10.86								29.3	23.2
Rf 1	54	-9.18	-11.86								26.6	23.2
Rf 1	55	-13.93	-16.17								21.1	17.7
Rf 1	56	-21.43	-25.86								27.9	21.1
Rf 1	57	-20.18	-17.89								30.7	26.6
Rf 1	58	-9.5	-10.49								34.1	25.2
Rf 1	59	-12.12	-12.55								30.7	25.2
Rf 1	60	-3.92	-9.98								35.4	24.5
Rf 1	61	-5.51	-6.58								28.6	22.5
Rf 1	62	-7	-10.89								39.5	22.5
Rf 1	63	-8.07	-13.82								30.7	20.4
Rf 1	64	-15.16	-15.44								20.4	19.1
Rf 1	65	-11.79	-5.3								20.4	27.9
Rf 1	66	-11.89	-13.07								37.5	26.6
Rf 1	67	-5.86	-10.15								34.1	21.8
Rf 1	68	-7.64	-15.31								36.8	23.2
Rf 1	69	-8.95	-9.98								32.7	25.2
Rf 1	70	-9.75	-11.4								29.3	22.5
Rf 1	71	-6.85	-12.08								30	23.2
Rf 1	72	-8.59	-13.7								36.1	23.8
Rf 1	73	-8.95	-10.88								30.7	23.2
Rf 1	74	-8.61	-9.44								27.9	23.8
Rf 1	75	-7.09	-7.77								27.3	21.8
Rf 1	76	-7.34	-9.43								32	23.8
Rf 1	77	-9.21	-12.1								31.4	23.2
Rf 1	78	-9.81	-11.22								30.7	23.2
Rf 1	79	-8.45	-10.72								32.7	24.5
Rf 1	80	-8.63	-9.61								33.4	23.2
Rf 1	81	-8.42	-10.19								31.4	23.8
Rf 1	82	-7.76	-10.02								33.4	24.5
Rf 1	83	-8.28	-9.49								32	21.8
Rf 1	84	-10.67	-10.35								33.4	24.5
Rf 1	85	-10.15	-10.44								33.4	23.8
Rf 1	86	-7.44	-10.81								35.4	23.8
Rf 1	87	-7.55	-9.63								29.3	21.8
Rf 1	88	-8.56	-10.09								30	23.2
Rf 1	89	-8.6	-12.33								27.9	19.7
Rf 1	90	-8.81	-9.51								32	23.8
Rf 1	91	-6.16	-8.77								32	22.5
Rf 1	92	-7.39	-10.31								30.7	21.8
Rf 1	93	-11.24	-12.47								27.3	21.8
Rf 1	94	-7.65	-10.85								30.7	24.5
Rf 1	95	-7.44	-7.86								32	25.2
Rf 1	96	-7.23	-7.54								32	25.2
Rf 1	97	-4.72	-8.33								28.6	21.8
Rf 1	98	-6.51	-9.6								23.8	19.7
Rf 1	99	-10.26	-10.32								29.3	25.9
Rf 1	100	-8.66	-7.91								34.1	27.9
Rf 1	101	-6.49	-7.83								27.3	22.5
Rf 1	102	-7.55	-7.3								30	23.2
Rf 1	103	-4.87	-5.95								27.3	21.8
Rf 1	104	-7.3	-8.5								23.2	20.4
Rf 1	105	-9.02	-7.94								28.6	26.6
											32	28.6

## Sheet: Rf2
RMS amplitude （DBFS）：											Duration (ms) ：
bat ID	Sample	D1	D2	T1	T2	T3	M1	M2	M3	M4	D1	D2	T1	T2	T3	M1	M2	M3	M4
Rf 2	1	-15.63	-16.76	-15.72	-16.37	-15.56	-24.53	-27.52	-33.72	-28.43	44.3	36.8	32.7	21.8	25.2	17.7	15.7	16.3	17.7
Rf 2	2	-21.04	-21.73	-16.65	-17.26	-18.04	-33.88	-31.93	-32.18	-33.63	30	25.9	27.3	24.5	27.9	17.7	14.3	15.7	14.3
Rf 2	3	-20.09	-19.74	-16.34	-18.15	-20.07	-22.19	-26.07	-29.03	-30.92	38.9	30	30	29.3	25.9	21.8	13.6	12.9	12.9
Rf 2	4	-17.77	-16.3	-14.13	-15.46	-15.76	-24.36	-28.66	-28.51	-21.01	36.1	32.7	36.1	32	27.3	16.3	19.7	25.9	27.3
Rf 2	5	-16.35	-14.91	-12.34	-13.46	-14.83	-21.96	-26.55	-29.33	-33.37	38.9	33.4	30	21.1	23.2	16.3	12.9	15.7	12.9
Rf 2	6	-16.4	-16.17	-14.48	-14.03	-15.83	-18.54	-24.29	-26.46	-29.24	40.2	34.1	34.8	18.4	20.4	27.9	18.4	15.7	15
Rf 2	7	-13.7	-12.26	-15.07	-16.14	-16.7					34.8	27.9	38.9	27.3	27.9
Rf 2	8	-11.57	-12.15	-16.56	-18.39	-18.69					42.3	29.3	34.1	32.7	27.3
Rf 2	9	-12.84	-13.59	-17.06	-18.94	-19.86					36.8	29.3	30.7	23.8	23.8
Rf 2	10	-16.48	-17.43	-19.5	-21.11	-21.01					40.9	28.6	27.9	22.5	25.2
Rf 2	11	-14.68	-14.94	-23.78	-27.44	-28.1					37.5	30.7	25.2	19.7	19.7
Rf 2	12	-9.4	-12.94	-26.58	-24.47	-28.84					37.5	28.6	21.1	19.1	21.1
Rf 2	13	-8.26	-11.59	-23.2	-22.09	-23.81					40.2	30	25.2	19.1	20.4
Rf 2	14	-11.81	-12.92	-21.03	-24.04	-23.16					38.2	30	29.3	19.7	18.4
Rf 2	15	-12.23	-13.18	-21.37	-21.18	-22.13					38.9	32.7	19.1	19.7	21.1
Rf 2	16	-14.07	-14.77	-17.51	-18.99	-19.21					39.5	30.7	21.1	17	19.1
Rf 2	17	-13.92	-15.38	-19.4	-20	-21.34					38.9	36.1	31.4	23.2	21.1
Rf 2	18	-18.22	-17.94	-21.59	-23.34	-23.79					32	26.6	25.9	21.1	17
Rf 2	19	-24.52	-25.75	-23.64	-26.44	-27.44					24.5	20.4	23.8	13.6	19.7
Rf 2	20	-24.16	-25.3	-21.87	-26.72	-24.33					30	25.2	21.8	19.7	23.8
Rf 2	21	-17.88	-17.18	-21.92	-26.15	-26.45					33.4	29.3	22.5	17.7	21.8
Rf 2	22	-18.33	-18.87	-16.29	-18.49	-18.19					36.1	27.9	24.5	17	20.4
Rf 2	23	-20.48	-21.34	-19.17	-23.17	-23.52					34.8	26.6	23.8	15.7	19.1
Rf 2	24	-17.56	-17.95	-20.58	-20.43	-18.83					30	27.3	24.5	19.1	23.2
Rf 2	25	-17.72	-17.71	-22.94	-22.85	-19					27.9	24.5	23.2	21.8	22.5
Rf 2	26	-22.86	-20.1	-23.9	-24.02	-23.51					27.3	22.5	22.5	17	18.4
Rf 2	27	-22.39	-29.43								26.6	21.1
Rf 2	28	-23.63	-27.5								25.9	22.5
Rf 2	29	-17.81	-21.3								33.4	23.8
Rf 2	30	-22.37	-20.63								27.9	27.3
Rf 2	31	-20.63	-23.63								21.8	19.1
Rf 2	32	-19.01	-21.63								27.3	23.8
Rf 2	33	-17.68	-19.72								27.3	21.8
Rf 2	34	-17.66	-17.31								29.3	25.2
Rf 2	35	-19.11	-20.41								25.2	21.8
Rf 2	36	-19.76	-22.41								24.5	20.4
Rf 2	37	-23.32	-23.54								26.6	22.5
Rf 2	38	-20.48	-24.89								29.3	20.4
Rf 2	39	-20.94	-22.78								25.9	20.4
Rf 2	40	-19.57	-21.29								30	22.5
Rf 2	41	-20.04	-23.94								30	22.5
Rf 2	42	-19.12	-21.25								32.7	21.1
Rf 2	43	-19.4	-21.7								27.9	23.2
Rf 2	44	-20.93	-20.79								30	23.2
Rf 2	45	-20.58	-21.16								31.4	20.4
Rf 2	46	-28.72	-23.87								16.3	18.4
Rf 2	47	-19.13	-16.75								30	23.8
Rf 2	48	-14.93	-20.04								23.2	19.1
Rf 2	49	-20.59	-23.6								34.8	20.4
Rf 2	50	-21.3	-20.94								24.5	21.1
Rf 2	51	-20.91	-22.34								21.8	20.4
Rf 2	52	-18.24	-20.02								28.6	20.4
Rf 2	53	-18.76	-18.7								29.3	23.2

## Sheet: Rf3
RMS amplitude （DBFS）：											Duration (ms) ：
ID	Sample	D1	D2	T1	T2	T3	M1	M2	M3	M4	D1	D2	T1	T2	T3	M1	M2	M3	M4
Rf 3	1	-32.64	-36.6	-39.77	-42.26	-50.12	-42.77	-42.47	-43.86	-45.82	56.6	36.8	58.7	45	48.4	23.8	21.8	21.8	24.5
Rf 3	2	-30.48	-32.52	-40.33	-48.46	-42.76	-34.49	-34.54	-35.89	-36.8	64.1	53.9	58.7	49.1	51.2	19.1	15.7	15.7	17
Rf 3	3	-36.78	-33.44	-43.23	-41.31	-41.71	-40.67	-36.44	-35.22	-35.91	58.7	46.4	56.6	56.6	38.9	21.8	22.5	22.5	23.8
Rf 3	4	-35.22	-32.13	-48.36	-44.52	-43.51	-39.38	-41.55	-42.53	-46.04	55.2	43.6	28.6	27.3	29.3	26.6	16.3	16.3	18.4
Rf 3	5	-28.14	-29.82	-36.28	-38.06	-36.56	-42.69	-39.26	-43.82	-44.71	61.4	53.9	34.8	30.7	27.3	20.4	19.1	19.1	15
Rf 3	6	-29.55	-33.01	-37.37	-39.29	-37.24	-42.34	-42.15	-43.47	-45.14	56.6	48.4	22.5	17.7	21.1	21.1	19.7	19.7	19.7
Rf 3	7	-28.21	-32.84	-40.87	-35.98	-36.25	-47.34	-48.02	-49.07	-49.06	53.2	35.4	26.6	24.5	24.5	18.4	14.3	14.3	15
Rf 3	8	-32.89	-35.49	-36.83	-35.49	-33.23	-51.26	-46.33	-45.74	-47.3	43.6	39.5	27.3	21.8	22.5	18.4	16.3	16.3	19.1
Rf 3	9	-39.2	-36.31	-35.71	-38.55	-38.07	-44.17	-41.24	-42.99	-43.84	50.5	32.7	30	23.2	25.2	18.4	19.7	19.7	20.4
Rf 3	10	-38.31	-33.93	-34.79	-36.06	-36.81					43.6	35.4	30	21.1	22.5
Rf 3	11	-41.64	-34.24	-35.02	-35.92	-38.29					51.8	33.4	27.9	23.2	24.5
Rf 3	12	-36.69	-40.3	-36.31	-32.68	-35.09					47.7	36.8	20.4	17.7	17.7
Rf 3	13	-40.19	-46.78	-35.33	-35.67	-36.02					48.4	30.7	24.5	21.8	23.2
Rf 3	14	-39.26	-45.23	-36.85	-36.69	-34.17					38.2	25.9	27.3	20.4	23.2
Rf 3	15	-39.33	-45.23	-32.83	-33.6	-32.88					38.9	25.9	26.6	21.8	27.3
Rf 3	16	-49.62	-41.66	-45.66	-47.63	-42.85					34.1	32	24.5	21.8	23.2
Rf 3	17	-38.72	-35.95	-48.34	-44.42	-43.51					35.4	31.4	28.6	26.6	29.3
Rf 3	18	-39.26	-45.01	-39.16	-37.57	-37.37					38.2	24.5	27.3	21.1	21.1
Rf 3	19	-49.63	-41.65	-36.36	-38.06	-36.56					34.1	32	35.4	30.7	27.3
Rf 3	20	-33.73	-40.21	-37.38	-39.41	-37.23					40.9	25.9	22.5	18.4	21.1
Rf 3	21	-36.82	-35.49	-40.86	-35.98	-36.16					27.3	21.8	26.6	24.5	23.8
Rf 3	22	-38.72	-35.95	-34.34	-31.42	-35.65					35.4	31.4	25.9	23.2	21.1
Rf 3	23			-39.93	-37.6	-36.59							21.8	19.7	21.8
Rf 3	24			-44.24	-41.68	-41.53							23.8	21.1	21.8
Rf 3	25			-41.35	-44.82	-39.91							30	21.1	22.5
Rf 3	26			-41.22	-39.34	-38.29							25.2	21.1	23.2
Rf 3	27			-42.11	-41.24	-40.93							27.3	22.5	23.8
Rf 3	28			-42.91	-43.24	-41.83							24.5	21.1	21.8
Rf 3	29			-35.86	-39.26	-38.45							31.4	28.6	27.9
Rf 3	30			-35.04	-36.39	-37.12							32	23.2	24.5
Rf 3	31			-35.02	-35.92	-38.4							27.9	23.2	25.2
Rf 3	32			-37.41	-35.46	-35.85							23.2	21.8	23.2
Rf 3	33			-36.87	-33.19	-35.63							24.5	20.4	20.4

## Sheet: Rf4
RMS amplitude:											Duration:
ID	Sample	D1	D2	T1	T2	T3	M1	M2	M3	M4	D1	D2	T1	T2	T3	M1	M2	M3	M4
Rf 4	1	-18.87	-19.55	-22.55	-22.18	-24.1	-18.22	-22.32	-25.34	-26.89	35.4	27.3	22.5	23.8	25.9	18.4	15.7	14.3	15
Rf 4	2	-17.82	-21.87	-24.96	-29.37	-28.71	-21.14	-21.9	-20.75	-21.47	30	22.5	21.8	18.4	19.7	21.8	29.3	24.5	25.2
Rf 4	3	-14.86	-16.77	-29.02	-30.38	-29.33	-18.85	-22.17	-23.77	-21.27	30	22.5	23.8	21.1	23.8	18.4	18.4	19.1	23.2
Rf 4	4	-14.85	-17.07	-20.36	-19.16	-23.99					34.8	25.9	36.8	27.3	37.5
Rf 4	5	-15.2	-17.19	-18.53	-21.95	-24.84					35.4	27.9	38.2	43.6	23.8
Rf 4	6	-15.22	-15.46	-20.79	-23.14	-21.03					36.1	23.2	28.6	28.6	31.4
Rf 4	7	-21.67	-19.87	-18.36	-19.94	-21.98					34.8	27.9	30.7	25.9	23.2
Rf 4	8	-18.98	-18.29	-24.69	-25.77	-23.92					34.1	22.5	32.7	23.8	23.8
Rf 4	9	-16.09	-18.9	-20.46	-22.52	-22.56					38.2	28.6	27.9	29.3	34.1
Rf 4	10	-18.4	-18.52	-19.63	-18.6	-18.59					38.2	32.7	30	25.2	19.1
Rf 4	11	-20.87	-21.81	-18.89	-20.51	-17.42					34.1	23.2	22.5	21.1	27.3
Rf 4	12	-19.11	-19.22	-17.2	-19.02	-18.66					34.8	28.6	27.9	33.4	19.7
Rf 4	13	-15.68	-16.8	-23.12	-20.51	-20.41					27.3	22.5	27.9	23.2	21.1
Rf 4	14	-19.94	-20.3	-20.48	-17.47	-16.47					27.9	22.5	29.3	36.1	43.6
Rf 4	15	-21.8	-23.35	-16.88	-17.16	-20.39					30	23.2	17.7	13.6	15
Rf 4	16	-15.71	-16.46	-28.73	-24.95	-21.13					29.3	27.3	14.3	19.1	25.2
Rf 4	17	-16.08	-20.48	-18.79	-20.87	-23.39					36.1	29.3	23.2	18.4	19.1
Rf 4	18	-16.83	-15.55	-25.7	-23.37	-21.33					33.4	26.6	12.9	22.5	21.1
Rf 4	19	-16.03	-16.41	-17.15	-16.23	-16.5					30.7	23.2	25.2	19.7	16.3
Rf 4	20	-20.6	-18.85	-16.72	-15.98	-16.82					32	24.5	17.7	19.1	19.1
Rf 4	21	-22.22	-18.89	-18.1	-19.92	-20.97					26.6	25.2	21.8	15	19.7
Rf 4	22	-16.76	-18.24	-31.42	-31.55	-22.59					30	23.2	10.9	11.6	21.8
Rf 4	23	-19.62	-20.3	-22.39	-22.61	-24.33					26.6	22.5	18.4	25.2	21.8
Rf 4	24	-17.63	-18.45	-16.65	-11.88	-11.49					34.8	25.2	32	15	12.2
Rf 4	25	-20.2	-20.45	-16.94	-18.19	-19.21					29.3	23.2	34.1	22.5	19.1
Rf 4	26	-16.76	-17.49	-30.3	-35.41	-35.3					29.3	25.9	25.2	18.4	16.3
Rf 4	27	-12.18	-13.34	-27	-20.76	-19.8					30	21.8	27.3	18.4	21.1
Rf 4	28	-18.18	-20.2	-22.01	-23.64	-27.86					33.4	22.5	22.5	17	17.7
Rf 4	29	-16.8	-19.74	-23.99	-25.11	-26.01					29.3	19.7	19.1	18.4	18.4
Rf 4	30	-18.17	-18.17	-19.43	-21.89	-23.86					21.1	18.4	22.5	21.1	24.5
Rf 4	31	-16.68	-16.78	-17.47	-18.74	-18.24					27.3	21.1	22.5	21.1	20.4
Rf 4	32	-18.84	-18.17								24.5	21.8
Rf 4	33	-16.06	-15.82								27.9	23.2
Rf 4	34	-14.49	-16.51								35.4	26.6
Rf 4	35	-18.62	-15.7								30	23.8
Rf 4	36	-17.25	-19.04								32	23.2
Rf 4	37	-16.08	-17.94								35.4	25.2
Rf 4	38	-16.77	-15.63								30	23.2
Rf 4	39	-16.64	-16.87								32.7	23.2
Rf 4	40	-17.84	-16.92								31.4	25.9
Rf 4	41	-14.58	-15.47								30	23.2
Rf 4	42	-14.25	-15.66								30	23.2
Rf 4	43	-13.25	-15.03								28.6	24.5
Rf 4	44	-17.05	-16.37								33.4	30
Rf 4	45	-16.23	-16.55								28.6	25.2
Rf 4	46	-18.37	-18.3								26.6	23.2
Rf 4	47	-19.4	-18.86								27.3	21.8
Rf 4	48	-19.59	-18.03								32.7	25.9
Rf 4	49	-20.62	-19.51								27.3	18.4
Rf 4	50	-18.03	-20.14								30	23.8
Rf 4	51	-18.96	-21.13								35.4	23.2
Rf 4	52	-18.62	-17.64								37.5	24.5
Rf 4	53	-22.61	-20.85								23.2	27.3
Rf 4	54	-18	-19.23								30	21.1
Rf 4	55	-19.79	-19.88								26.6	21.1
Rf 4	56	-19.48	-19.01								31.4	23.8
Rf 4	57	-17.64	-21.83								23.2	17.7
Rf 4	58	-20.11	-18.8								30.7	29.3
Rf 4	59	-18.19	-17.56								32.7	23.8
Rf 4	60	-16.51	-16.91								30	21.8
Rf 4	61	-19.73	-19.24								21.8	21.1
Rf 4	62	-18.56	-18.49								30.7	21.1
Rf 4	63	-13.99	-17.39								29.3	23.2
Rf 4	64	-20.28	-21.06								31.4	23.8
Rf 4	65	-17.62	-18.39								33.4	21.8
Rf 4	66	-15.8	-15.87								31.4	21.8
Rf 4	67	-15.87	-16.43								32	23.2
Rf 4	68	-17.4	-17								33.4	25.9
Rf 4	69	-17.63	-16.93								32.7	23.8
Rf 4	70	-18.64	-17.92								30.7	25.2
Rf 4	71	-19.91	-18.93								32	25.2
Rf 4	72	-19.86	-20.24								29.3	25.2
Rf 4	73	-23.93	-26.92								25.9	21.8
Rf 4	74	-22.52	-25.4								32.7	24.5
Rf 4	75	-33.05	-36.92								25.2	21.1
Rf 4	76	-27.65	-35.6								28.6	21.1
Rf 4	77	-20.22	-22.77								28.6	19.7
Rf 4	78	-13.44	-21.89								29.3	21.1
Rf 4	79	-14.57	-21.79								34.1	23.2
Rf 4	80	-13.74	-15.75								32	23.2
Rf 4	81	-13.57	-15.62								30	23.8
Rf 4	82	-15.91	-15.56								29.3	23.8
Rf 4	83	-15.88	-16.3								26.6	23.8
Rf 4	84	-18.28	-19.81								30	22.5
Rf 4	85	-20.26	-20.68								31.4	24.5
Rf 4	86	-20.43	-21.19								29.3	21.1
Rf 4	87	-22.01	-20.14								30.7	25.2
Rf 4	88	-17.04	-15.92								32	23.2
Rf 4	89	-18.63	-20.6								34.8	23.2
Rf 4	90	-17.87	-18.62								27.3	23.8
Rf 4	91	-15.59	-17.45								30	22.5
Rf 4	92	-19.24	-18.97								27.3	23.2
Rf 4	93	-18.83	-18.49								31.4	23.8
Rf 4	94	-19.09	-17.45								32	28.6
Rf 4	95	-18.79	-19.85								26.6	23.8
Rf 4	96	-22.21	-23.5								27.9	21.8
Rf 4	97	-19.92	-22.17								29.3	19.7
Rf 4	98	-18.81	-17.4								32.7	25.2
Rf 4	99	-17.59	-17.85								25.2	22.5
Rf 4	100	-18.81	-19.86								20.4	17.7
Rf 4	101	-17.39	-21.84								29.3	23.2

## Sheet: Rf5
RMS amplitude （DBFS）：											Duration (ms) ：
ID	Sample	D1	D2	T1	T2	T3	M1	M2	M3	M4	D1	D2	T1	T2	T3	M1	M2	M3	M4
Rf 5	1	-37.11	-37.11	-32.48	-32.94	-28.11	-37.76	-31.72	-37.46	-29.03	28.6	27.3	23.2	23.8	20.4	17.7	17	16.3	17.7
Rf 5	2	-27.26	-27.26	-37.93	-30.83	-30.78	-34.91	-29.78	-33.63	-31.77	38.9	27.9	17	21.1	20.4	22.5	17.7	18.4	17.7
Rf 5	3	-29.5	-29.5	-34.44	-31.51	-29.08	-23.28	-24.32	-29.73	-28.9	32	25.9	28.6	21.8	23.2	31.4	25.2	33.4	24.5
Rf 5	4	-30.39	-30.39	-23.46	-21.33	-23.94	-32.9	-25.98	-24.65	-23.55	28.6	21.8	30	23.2	21.8	30	25.2	15.7	18.4
Rf 5	5	-25.93	-25.93	-25.29	-21.01	-28.96					28.6	25.2	26.6	19.7	17.7
Rf 5	6	-24.78	-24.78	-26.25	-23.71	-28.01					24.5	21.8	22.5	18.4	20.4
Rf 5	7	-25.8	-25.8	-28.58	-28.84	-23.62					27.3	25.2	20.4	17.7	17.7
Rf 5	8	-30.45	-30.45	-38.01	-35.89	-31.84					36.1	27.9	23.2	18.4	17.7
Rf 5	9	-29.52	-29.52	-31.15	-28.95	-32.25					31.4	25.2	21.1	18.4	17.7
Rf 5	10	-31.14	-31.14	-33.43	-29.43	-28.41					32	30	20.4	18.4	18.4
Rf 5	11	-25.78	-25.78	-35.76	-28.52	-30.28					30	23.8	21.8	18.4	19.7
Rf 5	12	-22.42	-22.42	-28.43	-28.05	-29.54					33.4	26.6	26.6	17.7	17.7
Rf 5	13	-34.8	-34.8	-29.57	-34.32	-36.74					30	20.4	38.9	29.3	24.5
Rf 5	14	-35.81	-35.81	-33.25	-33.32	-32.98					23.2	19.1	23.2	21.8	20.4
Rf 5	15	-20.79	-20.79	-30.3	-28.42	-26.68					29.3	30.7	27.3	23.8	23.8
Rf 5	16	-23.97	-23.97	-22.57	-15.4	-22.67					26.6	22.5	18.4	20.4	21.8
Rf 5	17	-26.64	-26.64	-26.59	-19.81	-18.83					30.7	23.8	18.4	18.4	19.7
Rf 5	18	-26.87	-26.87	-19.42	-15.14	-16.24					29.3	22.5	21.1	20.4	19.7
Rf 5	19	-29.21	-29.21	-18.85	-16.55	-17.96					32.7	23.2	21.8	19.7	20.4
Rf 5	20	-31.16	-31.16	-28	-26.54	-26.01					32	23.8	38.9	15	16.3
Rf 5	21	-21.13	-21.13	-36.28	-31.63	-30.17					27.3	21.1	15.7	14.3	17.7
Rf 5	22	-32.62	-32.62	-15.12	-12.83	-14.9					32	21.8	21.8	19.7	18.4
Rf 5	23	-30.54	-30.54	-24.65	-28.82	-21.61					27.9	21.1	16.3	15.7	15
Rf 5	24	-28.83	-28.83	-24.67	-24.08	-20.5					26.6	19.1	14.3	14.3	15.7
Rf 5	25	-36.31	-36.31	-22.7	-19.77	-16.68					22.5	20.4	18.4	17	17.7
Rf 5	26	-29.93	-29.93	-19.72	-17.68	-15.75					26.6	21.1	18.4	19.1	17.7
Rf 5	27	-28.32	-28.32	-18.97	-14.59	-16.72					28.6	20.4	25.9	22.5	20.4
Rf 5	28	-27.45	-27.45	-20.53	-20.67	-19.55					25.9	20.4	23.2	19.7	17
Rf 5	29	-30.64	-30.64								25.2	19.7
Rf 5	30	-28.42	-28.42								24.5	19.1
Rf 5	31	-28.09	-28.09								27.3	19.7
Rf 5	32	-27.05	-27.05								36.8	26.6
Rf 5	33	-31.78	-31.78								32	26.6
Rf 5	34	-38.03	-38.03								17.7	24.5
Rf 5	35	-32.28	-32.28								38.9	25.2
Rf 5	36	-31.67	-31.67								34.8	27.9
Rf 5	37	-32.32	-32.32								26.6	24.5
Rf 5	38	-39.45	-39.45								27.9	21.1
Rf 5	39	-36.48	-36.48								27.9	17
Rf 5	40	-29.96	-29.96								25.9	17
Rf 5	41	-22.24	-22.24								23.2	20.4
Rf 5	42	-19.44	-19.44								27.3	22.5
Rf 5	43	-29.67	-29.67								27.9	25.2
Rf 5	44	-34.21	-34.21								29.3	23.8
Rf 5	45	-31.65	-31.65								30.7	25.2
Rf 5	46	-26.07	-26.07								32	23.8
Rf 5	47	-25.52	-25.52								34.1	25.9
Rf 5	48	-29.93	-29.93								33.4	19.1
Rf 5	49	-30.95	-30.95								30.7	25.2
Rf 5	50	-21.11	-21.11								27.9	23.8
Rf 5	51	-23.98	-23.98								32	21.8
Rf 5	52	-33.96	-33.96								30	24.5
Rf 5	53	-27.9	-27.9								29.3	20.4
Rf 5	54	-31.71	-31.71								22.5	17
Rf 5	55	-26.63	-26.63								23.8	19.1
Rf 5	56	-21.46	-21.46								21.1	21.1
Rf 5	57	-17.79	-17.79								23.2	19.7
Rf 5	58	-17.04	-17.04								24.5	21.1
Rf 5	59	-24.87	-24.87								12.9	16.3
Rf 5	60	-28.86	-28.86								25.2	22.5
Rf 5	61	-27.96	-27.96								25.2	19.1
Rf 5	62	-28.02	-28.02								26.6	19.7
Rf 5	63	-24.11	-24.11								26.6	19.7
Rf 5	64	-27.39	-27.39								27.9	21.8
Rf 5	65	-20.42	-20.42								28.6	25.2
